# Supplementary material for: The CXCL12/CXCR4/ACKR3 Signaling Axis Regulates PKM2 and Glycolysis
Source: Cells. 2022 May 28;11(11):1775. doi: 10.3390/cells11111775 (PMC9179862; doi:10.3390/cells11111775)
Supplement: Supplementary file 1 [file cells-11-01775-s001.zip]

Archive with 1 entries (1 files):
- cells-1641520-supplementary.pdf
